# Supplementary material for: Genome-wide association study of early-onset and late-onset postpartum depression: the IGEDEPP prospective study
Source: Eur Psychiatry. 2024 Apr 1;67(1):e35. doi: 10.1192/j.eurpsy.2024.26 (PMC11059250; doi:10.1192/j.eurpsy.2024.26)
Supplement: Tebeka et al. supplementary material [file S0924933824000269sup001.zip]

Archive with 14 entries (14 files):
- 7.1 IGEDEPP_GWAS_Figure S2R.docx
- 7.2 IGEDEPP_GWAS_Figure S3R.docx
- 7.3 IGEDEPP_GWAS_Figure S4R ok.docx
- 7.3 IGEDEPP_GWAS_Figure S5R.docx
- 7.3 IGEDEPP_GWAS_Figure S6R.docx
- 7.3 IGEDEPP_GWAS_Figure S7R.docx
- 7.6 IGEDEPP_GWAS_Figure S8R.docx
- 7.7 IGEDEPP_GWAS_Figure S9R.docx
- 7.8 IGEDEPP_GWAS_Figure S10R.docx
- Fig S1_R.pptx
- fig S2_R.pptx
- Table S1_R.docx
- Tables S2 S3.docx
- Tables S4 S5_JC_ST.docx
